# Supplementary material for: Vascular Access for Hemodialysis and Right Ventricular Remodeling: A Prospective Echocardiographic Study
Source: J Clin Med. 2025 Aug 7;14(15):5565. doi: 10.3390/jcm14155565 (PMC12347563; doi:10.3390/jcm14155565)
Supplement: Supplementary file 1 [file jcm-14-05565-s001.zip]

Archive with 1 entries (1 files):
- jcm-3787974-supplementary.pdf
